# Supplementary material for: NIGT1 family proteins exhibit dual mode DNA recognition to regulate nutrient response-associated genes in Arabidopsis
Source: PLoS Genet. 2020 Nov 2;16(11):e1009197. doi: 10.1371/journal.pgen.1009197 (PMC7660924; doi:10.1371/journal.pgen.1009197)
Supplement: S1 Table — (XLSX) [file pgen.1009197.s009.xlsx]

## Sheet: Sheet1
S1 Table| List of primers used in the study.
Amplicon	AGI code	Sequence
RT-qPCR
UBQ10	At4g05320	GGCCTTGTATAATCCCTGATGAATAAG
		AAAGAGATAACAGGAACGGAAACATAGT
SPX1	At5g20150	TCCCTGCTAACGAAACTGAGT
		CAAGGCAGCGATTGTGCTC
PHT1;1	At5g43350	AGAGCCCAAAGGCAAGTCC
		AACATCATAACTTAAGGTCAACGAGC
PHT1;4	At2g38940	GGCAGCTTCAACGATCATTCC
		CCCTTGCCATTCTTCTTCTCCT
IPS1	At3g09922	AGACTGCAGAAGGCTGATTCAGA
		TTGCCCAATTTCTAGAGGGAGA
NRT2.1	At1g08090	TGAGCAGGAGAAGCAGAAGA
		TTGTTGGGTGTGTTCTCAGG
NRT2.4	At5g60770	TCATGCTCTCTGCTCCAACC
		CCTCACCGTTATGTACCCTCC
NRT2.5	At1g12940	ATGGAGGTCGAAGGCAAAGG
		AGTGGAGACGAAGCAGCAAA
NAR2.1	At5g50200	CTACGCGGTTGATGCCATTG
		GTCGGTGCTCTGTCCATAGG
Cloning for yeast two-hybrid assay
PHR1 (208-362) (BamHI/StuI)	At4g28610	CTCTGGATCCATGGAATTGCGACCTGTTAGCAC
		CTCTAGGCCTCCCTTTGGTAAGACCAGAGTTTTG
HHO4 (NcoI/StuI)	At2g03500	CGTCCATGGCGTCCTCATCAGAACTAAGC
		TCTAGGCCTGAATTTGAGAGTTATTTCACTTCCA
HHO5 (NcoI/StuI)	At4g37180	CGTCCATGGTTCAAACAGAAACCGATCAA
		TCTAGGCCTAAGCTCAAGATCCAACACTTGTC
HHO6 (BamHI/PstI) (for pGBT9 vector)	At1g49560	TATGGATCCATGGGTTCTTTAGGTGATGAG
		CTCTCTGCAGTGGTGATCTCAATCTCTCCAG
HHO6 (SmaI/BamHI) (for pGADT7 vector)	At1g49560	TATGCCCGGGGATGGGTTCTTTAGGTGATGAG
		CTCTGGATCCTGGTGATCTCAATCTCTCCAG
NIGT1.1(1-51) (BamHI/StuI)	At1g25550	TATGGATCCATGGGTATGATGATGTTCAAGAGCGG
		CTCTAGGCCTCTCGATAGCTTGGGTTACAAG
NIGT1.1(52-344) (BamHI/StuI)	At1g25550	CTCTGGATCCTCATGTCGGAAGGAGTTATC
		TCTAGGCCTTGAAAGAGGAAGAAGGTGTGG
NIGT1.1(1-205) (BamHI/StuI)	At1g25550	TATGGATCCATGGGTATGATGATGTTCAAGAGCGG
		CTCTAGGCCTATGAGATTGTTTCTGCTCCTC
NIGT1.1(206-344) (BamHI/StuI)	At1g25550	CTCTGGATCCTCGAATAGGAAGCAAAGAC
		TCTAGGCCTTGAAAGAGGAAGAAGGTGTGG
NIGT1.1(52-205) (BamHI/StuI)	At1g25550	CTCTGGATCCTCATGTCGGAAGGAGTTATC
		CTCTAGGCCTATGAGATTGTTTCTGCTCCTC
NIGT1.1(267-344) (BamHI/StuI)	At1g25550	CTCTGGATCCAGACCAGCTACTCCGGTAG
		TCTAGGCCTTGAAAGAGGAAGAAGGTGTGG
NIGT1.1 mutation amplicon 1	At1g25550	TATGGATCCATGGGTATGATGATGTTCAAGAGCGG
		TGTTCTTCTTCTGCAGCTTCTACATATTC
NIGT1.1 mutation amplicon 2	At1g25550	GAATATGTAGAAGCTGCAGAAGAAGAAC
		TCTAGGCCTTGAAAGAGGAAGAAGGTGTGG
NIGT1.1 mutation amplicon 3	At1g25550	TATGGATCCATGGGTATGATGATGTTCAAGAGCGG
		CATAAAGGGGCCTCACGTTGAAAG
NIGT1.1 mutation amplicon 4	At1g25550	CTTTCAACGTGAGGCCCCTTTATG
		TCTAGGCCTTGAAAGAGGAAGAAGGTGTGG
NIGT1.1 mutation amplicon 5	At1g25550	GAATATGTAGAAGCTGCAGAAGAAGAAC
		CATAAAGGGGCCTCACGTTGAAAG
NIGT1.1L25A (BamHI/StuI) (using amplicon 1+2 as the template)	At1g25550	TATGGATCCATGGGTATGATGATGTTCAAGAGCGG
		TCTAGGCCTTGAAAGAGGAAGAAGGTGTGG
NIGT1.1L39A (BamHI/StuI) (using amplicon 3+4 as the template)	At1g25550	TATGGATCCATGGGTATGATGATGTTCAAGAGCGG
		TCTAGGCCTTGAAAGAGGAAGAAGGTGTGG
NIGT1.1L25A/L39A (BamHI/StuI) (using amplicon 1+4+5 as the template)	At1g25550	TATGGATCCATGGGTATGATGATGTTCAAGAGCGG
		TCTAGGCCTTGAAAGAGGAAGAAGGTGTGG
Cloning for BiFC vector construction
NIGT1.1 entry amplicon	At1g25550	CACCATGATGATGTTCAAGAGCGG
		TGAAAGAGGAAGAAGGTGTGGTGTG
GRC3 entry amplicon	At5g11010	CACCATGTCTGAAGCAGAAAATAAA
		TCAGGTGGAAGCTAAGACGTTG
Cloning for co-transfection assay (S4 Fig)
Full-length NIGT1.1 entry amplicon	At1g25550	CACCATGATGATGTTCAAGAGCGGTGAC
		TTATGAAAGAGGAAGAAGGTGTGG
N-terminal NIGT1.1(1-48) entry amplicon	At1g25550	CACCATGATGATGTTCAAGAGCGGTGAC
		TTATTGGGTTACAAGTTCTAAACATAA
C-terminal NIGT1.1(49-344) entry amplicon	At1g25550	CACCGCTATCGAGTCATGTCGGAAGGAG
		TTATGAAAGAGGAAGAAGGTGTGG
EMSA probes
P1 1st PCR	At5g20150	AATGAATTAAGACGCGAATCG
		AGGAAACAGCTATGACCATGGATGATGGCATGATCAATAAATAG
P1 2nd PCR	At5g20150	AATGAATTAAGACGCGAATCG
		BIO-ACACAGGAAACAGCTATGACCATG
P2 1st PCR	At5g20150	GAGTTGTGATTGATATTTATGAACTG
		AGGAAACAGCTATGACCATGAGCTCTTTTATTTTCTGGGAAAC
P2 2nd PCR	At5g20150	GAGTTGTGATTGATATTTATGAACTG
		BIO-ACACAGGAAACAGCTATGACCATG
P3 1st PCR	At1g08090	GCAAGATGAGGGAAGGGTAGAGCG
		AGGAAACAGCTATGACCATGCGATGTCTGAATATTAATCACACG
P3 2nd PCR	At1g08090	GCAAGATGAGGGAAGGGTAGAGCG
		BIO-ACACAGGAAACAGCTATGACCATG
P3-1 1st PCR	At1g08090	GCAAGATGAGGGAAGGGTAGAGCG
		AGGAAACAGCTATGACCATGCAACGGTTAACTATCGATTTAAATAT
P3-1 2nd PCR	At1g08090	GCAAGATGAGGGAAGGGTAGAGCG
		BIO-ACACAGGAAACAGCTATGACCATG
P3-2 1st PCR	At1g08090	AATATTTAAATCGATAGTTAACCGTTG
		AGGAAACAGCTATGACCATGCGATGTCTGAATATTAATCACACG
P3-2 2nd PCR	At1g08090	AATATTTAAATCGATAGTTAACCGTTG
		BIO-ACACAGGAAACAGCTATGACCATG
ChIP-qPCR
PP2A	At1g69960	CTGGCGTGTGCGTTATATGGTT
		CAACAAACATGGACTTCCAAGTACCA
SPX1 R1	At5g20150	GGTTCTGGTTTTATTTACGAACCAAAC
		CGAAACTTTCGTGTCTCTGTCTC
SPX1 R2	At5g20150	GAGACAGAGACACGAAAGTTTCG
		CCGATTCGCGTCTTAATTCATTC
SPX1 R3	At5g20150	GAATGAATTAAGACGCGAATCGG
		CCATGATGATGGCATGATCAATAAATAG
SPX1 R4	At5g20150	CTATTTATTGATCATGCCATCATCATGG
		TGTCTATTTATACATGCAGATACACTATG
SPX1 R5	At5g20150	CATAGTGTATCTGCATGTATAAATAGACA
		CAGTTCATAAATATCAATCACAACTCAC
SPX1 R6	At5g20150	GTGAGTTGTGATTGATATTTATGAACTG
		AGCTCTTTTATTTTCTGGGAAACTTAAG
NRT2.1 R7	At1g08090	GATGAAGACATGTACACACACGA
		CAAAAGGGGAAGATGATCCTTTAG
NRT2.1 R8	At1g08090	GCAAGATGAGGGAAGGGTAGAG
		CATCGTGTGATTAATATTCAGACATCG
Cloning for recombinant protein vector construction
NIGT1.1 (NcoI/HindIII)	At1g25550	CGTCCATGGCTATGTTCAAGAGCGGTGACATGGAT
		CTCTAAGCTTTGAAAGAGGAAGAAGGTGTGGTGTG
